# Supplementary material for: Preparation, Thermal, and Optical Properties of D-A-Type Molecules Based on 1,3,5-Triazine for Violet-Blue Fluorescent Materials
Source: Materials (Basel). 2025 Apr 29;18(9):2043. doi: 10.3390/ma18092043 (PMC12072454; doi:10.3390/ma18092043)
Supplement: Supplementary file 1 [file materials-18-02043-s001.zip]

Archive with 1 entries (1 files):
- materials-3554616-supplementary.pdf
